# Supplementary material for: Mixing alters the lytic activity of viruses in the dark ocean
Source: Ecology. 2018 Feb 6;99(3):700–13. doi: 10.1002/ecy.2135 (PMC5905300; doi:10.1002/ecy.2135)
Supplement: Supplementary file 5 [file ECY-99-700-s005.zip]

Archive with 35 entries (32 files):
- Data S1/
- Data S1/.DS_Store
- __MACOSX/
- __MACOSX/Data S1/
- __MACOSX/Data S1/._.DS_Store
- Data S1/exp1archforward.csv
- Data S1/exp1archreverse.csv
- Data S1/exp1bacforward.csv
- Data S1/exp1bacreverse.csv
- Data S1/exp1cra22.csv
- Data S1/exp1opa13.csv
- Data S1/exp2archforward.csv
- Data S1/exp2archreverse.csv
- Data S1/exp2bacforward.csv
- Data S1/exp2bacreverse.csv
- Data S1/exp2cra22.csv
- Data S1/exp2opa13.csv
- Data S1/exp3archforward.csv
- Data S1/exp3archreverse.csv
- Data S1/exp3bacforward.csv
- Data S1/exp3bacreverse.csv
- Data S1/exp3cra22.csv
- Data S1/exp3opa13.csv
- Data S1/exp4archforward.csv
- Data S1/exp4archreverse.csv
- Data S1/exp4bacforward.csv
- Data S1/exp4bacreverse.csv
- Data S1/exp4cra22.csv
- Data S1/exp4opa13.csv
- Data S1/exp5archforward.csv
- Data S1/exp5archreverse.csv
- Data S1/exp5bacforward.csv
- Data S1/exp5bacreverse.csv
- Data S1/exp5cra22.csv
- Data S1/exp5opa13.csv
