# Supplementary material for: Mixing alters the lytic activity of viruses in the dark ocean
Source: Ecology. 2018 Feb 6;99(3):700–13. doi: 10.1002/ecy.2135 (PMC5905300; doi:10.1002/ecy.2135)
Supplement: Supplementary file 5 [file ECY-99-700-s005.zip › Data S1/exp1archforward.csv]

exp	treatment	time
1	a1	25	0	0	0	0	0	1	0	0	0
1	b1	25	0	0	1	1	0	1	0	0	1
1	a1	48	0	1	0	0	0	1	0	0	0
1	b1	48	0	0	1	1	0	1	1	1	1
1	a1	70	0	1	0	0	0	1	0	1	1
1	b1	70	0	0	0	0	0	1	0	0	0
1	a2	25	0	1	0	0	0	1	0	0	0
1	b2	25	0	1	0	1	0	1	0	1	1
1	a2	48	1	1	0	0	0	1	0	0	0
1	b2	48	0	0	0	1	1	1	1	1	1
1	a2	70	0	0	0	0	0	1	0	1	1
1	b2	70	0	0	0	1	0	1	0	0	0
1	a3	25	0	1	0	0	1	1	0	0	0
1	b3	25	0	1	0	0	0	1	0	0	0
1	a3	48	0	1	0	0	0	0	0	0	0
1	b3	48	0	0	0	0	0	1	0	0	1
1	a3	70	0	0	0	0	0	1	0	0	0
1	b3	70	0	0	0	0	0	1	0	0	0
1	a4	25	0	0	0	0	0	1	0	0	0
1	b4	25	0	0	0	0	0	1	0	0	0
1	a4	48	0	1	0	0	0	1	0	0	0
1	b4	48	0	0	0	0	0	1	0	0	0
1	a4	70	0	0	1	1	0	1	0	0	0
1	b4	70	0	0	0	0	0	1	0	0	0
1	a5	25	0	0	0	0	0	1	0	0	0
1	b5	25	0	0	0	0	0	1	0	0	0
1	a5	48	0	0	0	1	0	1	0	0	0
1	b5	48	0	0	0	0	0	1	0	1	1
1	a5	70	0	0	0	0	0	1	0	1	0
1	b5	70	0	0	0	0	0	1	0	0	0
1	a6	25	0	0	0	0	0	1	0	0	0
1	b6	25	0	0	0	0	0	1	0	0	0
1	a6	48	0	0	0	0	0	1	0	0	0
1	b6	48	0	1	0	0	0	1	0	1	1
1	a6	70	0	0	0	0	0	1	0	1	0
1	b6	70	0	0	0	0	0	1	0	0	0
1	a7	25	0	0	0	0	0	1	0	0	0
1	b7	25	0	1	0	0	0	1	0	1	0
1	a7	48	0	0	0	0	0	1	0	0	0
1	b7	48	0	0	0	0	0	1	0	0	0
1	a7	70	0	0	0	0	0	1	0	1	1
1	b7	70	0	1	0	1	1	1	0	1	1
