# Supplementary material for: Mixing alters the lytic activity of viruses in the dark ocean
Source: Ecology. 2018 Feb 6;99(3):700–13. doi: 10.1002/ecy.2135 (PMC5905300; doi:10.1002/ecy.2135)
Supplement: Supplementary file 5 [file ECY-99-700-s005.zip › Data S1/exp5archforward.csv]

exp	treatment	time
5	a1	24	0	0	1	0	0	0	0	0	1	0	0
5	b1	24	0	1	1	0	1	0	0	0	1	0	0
5	a1	48	0	0	1	0	0	0	0	0	1	0	0
5	b1	48	0	0	1	0	0	0	0	0	1	0	0
5	a1	72	0	0	1	0	0	0	0	0	1	0	0
5	b1	72	0	1	1	0	0	0	0	0	1	0	0
5	a2	24	0	0	1	1	1	0	0	0	1	0	0
5	b2	24	0	0	1	1	1	0	0	1	1	0	0
5	a2	48	0	0	0	1	1	0	0	0	1	0	0
5	b2	48	1	0	1	0	0	0	1	0	1	0	0
5	a2	72	0	1	1	0	0	0	0	0	1	0	0
5	b2	72	0	1	1	0	0	0	0	0	1	0	0
5	a3	24	0	0	1	1	1	0	0	0	1	0	0
5	b3	24	0	0	1	0	0	0	0	0	1	0	0
5	a3	48	0	0	0	1	1	0	0	0	1	0	0
5	b3	48	0	0	0	1	0	0	0	0	1	0	0
5	a3	72	0	0	0	0	0	0	0	0	1	0	0
5	b3	72	0	0	0	0	1	0	0	0	1	0	0
5	a4	24	0	0	1	0	0	0	0	0	1	0	0
5	b4	24	0	0	1	0	0	0	0	0	1	0	0
5	a4	48	0	0	1	0	1	0	0	0	1	0	0
5	b4	48	0	0	1	0	0	0	0	0	1	0	0
5	a4	72	0	0	0	0	0	0	0	0	1	0	0
5	b4	72	0	0	0	0	0	0	0	0	1	0	0
5	a5	24	1	0	1	0	0	0	0	0	1	0	0
5	b5	24	0	1	1	0	0	0	0	0	1	0	0
5	a5	48	0	0	1	0	0	0	0	0	1	0	0
5	b5	48	0	1	1	0	0	0	0	0	1	0	0
5	a5	72	0	0	1	0	0	0	0	0	1	0	0
5	b5	72	0	0	0	0	0	0	0	0	1	0	1
5	a6	24	0	0	1	0	0	0	0	0	1	0	0
5	b6	24	0	0	1	0	0	0	0	0	1	0	0
5	a6	48	0	0	1	0	0	0	0	0	1	0	0
5	b6	48	0	0	0	0	0	0	0	0	1	0	0
5	a6	72	0	0	0	0	0	0	0	0	1	0	0
5	b6	72	0	0	0	0	0	0	0	0	1	0	0
5	a7	24	0	0	1	0	0	0	0	0	1	0	0
5	b7	24	0	0	1	0	0	0	0	0	1	0	0
5	a7	48	0	0	1	0	0	0	0	0	1	0	0
5	b7	48	0	0	1	0	0	1	0	0	1	0	0
5	a7	72	0	1	0	0	0	0	0	0	1	0	0
5	b7	72	0	0	1	0	0	0	0	0	1	0	0
